# Supplementary material for: Synthesis of Polyvinyl Alcohol/Coal Fly Ash Hybrid Nano-Fiber Membranes for Adsorption of Heavy Metals in Diesel Fuel
Source: Nanomaterials (Basel). 2023 May 18;13(10):1674. doi: 10.3390/nano13101674 (PMC10221663; doi:10.3390/nano13101674)
Supplement: Supplementary file 1 [file nanomaterials-13-01674-s001.zip]

Archive with 2 entries (2 files):
- S1_Mechanical properties.mp4
- S2_Oil contact angle.mp4
